# Supplementary material for: T cell-mediated tumor killing sensitivity gene signature-based prognostic score for acute myeloid leukemia
Source: Discov Oncol. 2024 Apr 15;15:121. doi: 10.1007/s12672-024-00962-w (PMC11018597; doi:10.1007/s12672-024-00962-w)
Supplement: Supplementary file 1 — Additional file 1. The version of all of the R packages that this study has utilized. [file 12672_2024_962_MOESM1_ESM.xls]

## Sheet: Sheet1
R包	版本号
pheatmap	1.0.12
ggpubr	0.4.0
reshape2	1.4.4
clusterProfiler	3.14.3
org.Hs.eg.db	3.10.0
survival	3.2-11
survminer	0.4.9
survivalROC	1.0.3
pROC	1.17.0.1
timeROC	0.4
ggrisk	1.3
tidyr	1.1.3
IMvigor210CoreBiologies	1.0.0
rms	6.2-0
rmda	1.6
